# Supplementary material for: Green Synthesized Titanium Oxide Nanoparticles Promote Salt Tolerance in Soybean
Source: Int J Mol Sci. 2025 Aug 27;26(17):8309. doi: 10.3390/ijms26178309 (PMC12428493; doi:10.3390/ijms26178309)
Supplement: Supplementary file 1 [file ijms-26-08309-s001.zip]

Archive with 1 entries (1 files):
- ijms-3731956-supplementary.pdf
